# Supplementary material for: Reliability of MyotonPro in measuring the biomechanical properties of the quadriceps femoris muscle in people with different levels and types of motor preparation
Source: Front Sports Act Living. 2024 Aug 29;6:1453730. doi: 10.3389/fspor.2024.1453730 (PMC11390662; doi:10.3389/fspor.2024.1453730)
Supplement: Supplementary file 1 [file Table1.xlsx]

## Sheet: RF
						measurer1					measurer2
Football players						RF						RF
participant id	age	training experience	body mass	body height	BMI	Muscle tension (T - [Hz])	elasticity (E - [arb - relative arbitrary unit])	stiffness (S - [N/m])		participant id	Muscle tension (T - [Hz])	elasticity (E - [arb - relative arbitrary unit])	stiffness (S - [N/m])
f1	17	11	70	1.85	20.4529	14.4	275	1.6		f1	14.3	270	1.67
f2	19	8	75	1.84	22.1526	16.5	293	1.77		f2	17.5	320	1.77
f3	21	14	65	1.72	21.9713	13.6	232	1.12		f3	13.8	240	1.09
f4	21	14	75	1.81	22.8931	15.5	257	1.28		f4	15.2	265	1.33
f5	20	11	72	1.73	24.0569	15.7	279	1.26		f5	15.2	270	1.18
f6	27	15	88	1.81	26.8612	15.3	290	1.61		f6	15.9	305	1.4
f7	24	17	77	1.82	23.246	15.5	268	1.61		f7	15.4	267	1.84
f8	24	12	78	1.8	24.0741	15.3	280	1.94		f8	15	287	2.14
f9	24	13	86	1.81	26.2507	18.8	386	1.11		f9	18.2	372	1.2
f10	30	20	88	1.83	26.2773	15.5	270	1.02		f10	14.2	242	0.94
f11	22	16	68	1.8	20.9877	14.2	241	1.5		f11	14.2	241	1.47
f12	25	14	78	1.76	25.1808	15.3	285	1.7		f12	15.2	276	1.63
f13	21	14	64	1.74	21.1389	15 ,9	265	1.25		f13	15.7	264	1.27
f14	19	11	77	1.8	23.7654	14.4	265	1.35		f14	14.5	267	1.17
f15	28	17	73	1.75	23.8367	14 ,2	251	1.76		f15	13.9	254	1.68
f16	18	12	93	1.92	25.2279	16.3	295	1.41		f16	15.4	286	1.42
f17	23	15	83	1.83	24.7843	16.4	281	1.48		f17	16	285	1.55
f18	16	8	67	1.74	22.1297	17.2	282	1.65		f18	16.7	271	1.54
f19	19	11	63	1.72	21.2953	18	314	1.32		f19	17.8	309	1.29
f20	21	10	86	1.87	24.5932	15	248	1.33		f20	16.9	303	1.74
f21	23	17	85	1.87	24.3072	15.8	293	1.69		f21	15.5	291	1.69
f22	23	16	76	1.82	22.9441	16.5	299	1.9		f22	16.1	286	1.84
f23	26	17	85	1.83	25.3815	15.6	294	1.45		f23	16.2	301	1.4
f24	19	9	76	1.85	22.206	15.6	295	1.4		f24	15.5	291	1.35
f25	18	12	69	1.76	22.2753	16.1	276	1.02		f25	16.5	287	1.13
						measurer1					measurer2
elite volleyballers						RF						RF
participant id	age	training experience	body mass	body height	BMI	Muscle tension (T - [Hz])	elasticity (E - [arb - relative arbitrary unit])	stiffness (S - [N/m])		participant id	Muscle tension (T - [Hz])	elasticity (E - [arb - relative arbitrary unit])	stiffness (S - [N/m])
v1	21	7	115	2.13	25.3477	16.7	303	1.37		v1	16.3	303	1.44
v2	25	15	78	1.76	25.1808	17.7	327	1.56		v2	17.2	312	1.55
v3	28	20	89	1.91	24.3963	14.7	271	1.54		v3	14	276	1.67
v4	25	10	99	2.06	23.3292	14.7	257	1.56		v4	14.2	248	1.57
v5	26	18	82	1.89	22.9557	14.4	268	1.69		v5	15	266	1.64
v6	27	19	100	2.08	23.1139	16.1	295	1.7		v6	15.5	282	1.76
v7	26	16	94	1.99	23.7368	17	299	1.8		v7	16.5	292	1.62
v8	29	15	103	1.97	26.5402	19	338	1.83		v8	19.2	345	1.76
v9	32	17	95	1.99	23.9893	15.5	275	1.36		v9	15	258	1.33
v10	34	28	74	1.83	22.0968	15.4	292	2.19		v10	15.3	297	2
v11	27	14	95	2.02	23.282	17.5	292	1.9		v11	17.6	293	1.94
v12	29	16	94	1.98	23.9771	16.4	314	1.75		v12	17.3	322	1.82
v13	27	18	80	1.8	24.6914	13.4	281	2.08		v13	13.5	279	1.93
v14	39	22	95	2.02	23.282	14.6	356	1		v14	14.7	254	1
						measurer1					measurer2
Handballers						RF					RF
participant id	age	training experience	body mass	body height	BMI	Muscle tension (T - [Hz])	elasticity (E - [arb - relative arbitrary unit])	stiffness (S - [N/m])		participant id	Muscle tension (T - [Hz])	elasticity (E - [arb - relative arbitrary unit])	stiffness (S - [N/m])
h1	32	15	97	1.85	28.3419	14.4	253	1.57		h1	13.9	249	1.52
h2	23	10	105	1.83	31.3536	13.2	238	1.38		h2	13.1	236	1.21
h3	18	4	78	1.92	21.1589	14.6	256	1.38		h3	14.8	257	1.49
h4	18	6	65	1.78	20.5151	15.1	288	1.32		h4	15.1	300	1.29
h5	32	23	82	1.82	24.7555	14.2	245	1.27		h5	13.9	233	1.09
h6	35	25	112	1.97	28.8593	15.6	277	1.7		h6	15	282	1.81
h7	31	19	83	1.83	24.7843	13.4	283	1.95		h7	16	276	2.08
h8	27	13	104	1.89	29.1145	14.7	274	1.59		h8	16.3	299	2
h9	27	14	94	1.85	27.4653	14.1	255	1.54		h9	14.3	271	1.68
h10	21	11	87	1.94	23.1162	15.1	256	1.69		h10	14.8	254	1.63
h11	26	15	93	1.88	26.3128	15.1	254	1.57		h11	15.7	274	1.71
h12	20	8	98	1.9	27.1468	15.1	254	1.08		h12	14.8	245	1.16
h13	26	15	99	1.83	29.5619	16.7	246	1.64		h13	15.9	265	1.69
h14	18	7	93	1.88	26.3128	15	254	1.18		h14	15	268	1.16
h15	23	11	106	1.93	28.4571	14.1	271	1.58		h15	14.5	279	1.4
h16	24	15	94	1.96	24.469	15.8	305	1.3		h16	16.1	306	1.24
h17	22	12	74	1.8	22.8395	15	265	1.62		h17	15.1	272	1.5
h18	19	7	96	1.9	26.5928	14.8	269	1.49		h18	15	279	1.43
h19	36	25	89	1.88	25.1811	17.8	297	1.69		h19	17.5	292	1.71
MMA fighters						measurer1					measurer2
						RF					RF
participant id	age	training experience	body mass	body height	BMI	Muscle tension (T - [Hz])	elasticity (E - [arb - relative arbitrary unit])	stiffness (S - [N/m])		participant id	Muscle tension (T - [Hz])	elasticity (E - [arb - relative arbitrary unit])	stiffness (S - [N/m])
mma1	18	4	72	1.73	24.0569	14.8	250	1.18		mma1	14.9	247	1.2
mma2	36	20	81	1.77	25.8546	14.5	249	1.45		mma2	14.6	249	1.51
mma3	29	8	65	1.84	19.199	14.1	250	1.67		mma3	14.6	253	1.73
mma4	28	10	96	1.88	27.1616	13.6	259	1.79		mma4	13.6	248	1.83
mma5	31	10	89	1.82	26.8687	14.5	240	1.24		mma5	14.2	244	1.28
mma6	30	5	75	1.77	23.9395	14	239	1.16		mma6	13.8	228	1.1
mma7	38	7	101	1.88	28.5763	14.6	271	1.39		mma7	15	271	1.55
mma8	39	10	77	1.76	24.858	15.8	274	2.49		mma8	13.7	242	1.89
mma9	29	10	120	1.68	42.517	12.9	221	1.29		mma9	14.6	242	1.33
mma10	24	4	98	1.81	29.9136	14.8	246	1.37		mma10	12.5	216	1.3
mma11	32	4	89	1.8	27.4691	14.2	239	2		mma11	13.6	241	1.9
mma12	22	7	71	1.8	21.9136	14.1	243	1.73		mma12	14.7	244	1.83
mma13	30	4	76	1.75	24.8163	16.1	248	1.9		mma13	16.6	263	1.74
mma14	30	18	81	1.73	27.0641	15.3	285	1.57		mma14	15.4	290	1.83
mma15	32	15	91	1.78	28.7211	16.8	280	2.21		mma15	16.1	290	2.13
mma16	23	7	74	1.81	22.5878	14.9	255	1.95		mma16	15	267	2
control group						measurer1					measurer2
						RF					RF
participant id	age	training experience	body mass	body height	BMI	Muscle tension (T - [Hz])	elasticity (E - [arb - relative arbitrary unit])	stiffness (S - [N/m])		participant id	Muscle tension (T - [Hz])	elasticity (E - [arb - relative arbitrary unit])	stiffness (S - [N/m])
cg1	24	-	75	1.88	21.22	18.1	287	1.98		cg1	16.1	267	1.79
cg2	30	-	78	1.8	24.0741	16.5	272	1.78		cg2	14.2	270	1.59
cg3	27	-	85	1.83	25.3815	15.5	268	1.67		cg3	15.5	270	1.63
cg4	20	-	61	1.75	19.9184	14.1	239	1.53		cg4	14	235	1.65
cg5	35	-	64	1.75	20.898	14.7	284	1.69		cg5	14.5	281	1.81
cg6	36	-	74	1.73	24.7252	13.4	248	1.55		cg6	13.2	238	1.44
cg7	36	-	70	1.82	21.1327	13	246	1.56		cg7	13.3	252	1.69
cg8	39	-	87	1.86	25.1474	15.1	271	1.22		cg8	15.5	278	1.39
cg9	20	-	73	1.82	22.0384	15.7	263	1.26		cg9	15	246	1.33
cg10	36	-	86	1.8	26.5432	14.7	292	1.96		cg10	16.3	295	1.76
cg11	18	-	65	1.75	21.2245	14.1	239	1.38		cg11	14.5	248	1.48
cg12	18	-	73	1.77	23.3011	14.3	273	1.48		cg12	15.7	271	1.4
cg13	18	-	77	1.86	22.2569	12.9	216	1.23		cg13	13.3	208	1.3
cg14	18	-	64	1.78	20.1995	15.1	246	1.2		cg14	14.7	242	1.26
cg15	24	-	79	1.79	24.6559	13.5	231	1.33		cg15	13.6	241	1.38
cg16	28	-	90	1.88	25.464	15.7	256	1.16		cg16	15.1	242	1.24
cg17	24	-	97	1.87	27.7389	13.5	230	1.52		cg17	14	240	1.56
cg18	20	-	83	1.91	22.7516	13.7	227	1.04		cg18	13.8	230	1.07
cg19	39	-	82	1.75	26.7755	16.1	303	1.76		cg19	16	297	1.72
cg20	24	-	96	1.9	26.5928	14.3	263	1.49		cg20	14.2	261	1.53

## Sheet: VM
						measurer1					measurer2
football players						VM					VM
participant id	age	training experience	body mass	body height	BMI	Muscle tension (T - [Hz])	elasticity (E - [arb - relative arbitrary unit])	stiffness (S - [N/m])		participant id	Muscle tension (T - [Hz])	elasticity (E - [arb - relative arbitrary unit])	stiffness (S - [N/m])
f1	17	11	70	1.85	20.4529	18.6	326	1.46		f1	17.5	314	1.56
f2	16	8	75	1.84	22.1526	19	397	1.23		f2	18.5	409	1.39
f3	21	14	65	1.72	21.9713	19.1	352	1.56		f3	19.2	369	1.46
f4	21	14	75	1.81	22.8931	18.2	302	1.65		f4	16.9	293	1.46
f5	20	11	72	1.73	24.0569	17.6	316	1.6		f5	16.7	316	1.72
f6	27	15	88	1.81	26.8612	18	336	1.46		f6	19.5	386	1.36
f7	24	17	77	1.82	23.246	16.7	307	1.53		f7	17.4	342	1.48
f8	24	12	78	1.8	24.0741	16.8	306	1.55		f8	17.3	269	1.42
f9	24	13	86	1.81	26.2507	26.1	535	1.57		f9	23.8	489	1.68
f10	30	20	88	1.83	26.2773	19.6	366	1.63		f10	18.2	347	1.59
f11	22	16	68	1.8	20.9877	17	289	1.92		f11	16.9	282	1.81
f12	25	14	78	1.76	25.1808	18.1	339	1.7		f12	17.5	328	1.64
f13	21	14	64	1.74	21.1389	16.6	300	1.4		f13	16.5	301	1.33
f14	19	11	77	1.8	23.7654	20.3	408	1.41		f14	18.8	377	1.45
f15	28	17	73	1.75	23.8367	14 ,5	278	1.7		f15	14.6	271	1.71
f16	18	12	93	1.92	25.2279	27.9	416	2.5		f16	20.3	357	1.77
f17	23	15	83	1.83	24.7843	20.2	351	1.91		f17	17.5	325	1.75
f18	16	8	67	1.74	22.1297	19.4	386	1.55		f18	19.2	313	1.62
f19	19	11	63	1.72	21.2953	16	271	1.35		f19	16.8	326	1.5
f20	21	10	86	1.87	24.5932	17.3	303	1.72		f20	16.9	301	1.71
f21	23	17	85	1.87	24.3072	21.4	409	1.55		f21	21.2	335	1.75
f22	23	16	76	1.82	22.9441	17.9	350	1.63		f22	17.1	318	1.62
f23	26	17	85	1.83	25.3815	20.6	448	1.41		f23	20	396	1.44
f24	16	9	76	1.85	22.206	19.4	363	1.42		f24	18.5	341	1.49
f25	16	12	69	1.76	22.2753	18.9	340	1.5		f25	19.6	367	1.34
						measurer1					measurer2
volleyballers						VM					VM
participant id	age	training experience	body mass	body height	BMI	Muscle tension (T - [Hz])	elasticity (E - [arb - relative arbitrary unit])	stiffness (S - [N/m])		participant id	Muscle tension (T - [Hz])	elasticity (E - [arb - relative arbitrary unit])	stiffness (S - [N/m])
v1	21	7	115	2.13	25.3477	18, 8	337	1.34		v1	18.8	342	1.46
v2	25	15	78	1.76	25.1808	18.8	402	1.41		v2	20.6	451	1.56
v3	28	20	89	1.91	24.3963	18.9	293	1.77		v3	17.4	319	1.97
v4	25	10	99	2.06	23.3292	19.3	342	1.41		v4	19	336	1.29
v5	26	18	82	1.89	22.9557	20.6	378	1.48		v5	20	387	1.44
v6	27	19	100	2.08	23.1139	20.7	415	1.52		v6	20.2	369	1.61
v7	26	16	94	1.99	23.7368	20	365	1.5		v7	18.9	357	1.82
v8	29	15	103	1.97	26.5402	23.6	472	1.77		v8	23.2	412	1.87
v9	32	17	95	1.99	23.9893	19.9	377	1.16		v9	20.9	361	1.25
v10	34	28	74	1.83	22.0968	20, 9	446	1.77		v10	21	409	2.08
v11	27	14	95	2.02	23.282	22.7	483	1.5		v11	21.7	409	1.68
v12	29	16	94	1.98	23.9771	24.9	471	1.58		v12	25	449	1.63
v13	27	18	80	1.8	24.6914	19.4	381	1.73		v13	20	374	1.81
v14	39	22	95	2.02	23.282	16.9	311	1.74		v14	16.2	303	1.83
						measurer1					measurer2
handballers						VM					VM
participant id	age	training experience	body mass	body height	BMI	Muscle tension (T - [Hz])	elasticity (E - [arb - relative arbitrary unit])	stiffness (S - [N/m])		participant id	Muscle tension (T - [Hz])	elasticity (E - [arb - relative arbitrary unit])	stiffness (S - [N/m])
h1	32	15	97	1.85	28.3419	14.4	272	1.67		h1	15.9	332	1.54
h2	23	10	105	1.83	31.3536	16.5	302	1.76		h2	16.4	343	1.74
h3	18	4	78	1.92	21.1589	17.7	301	1.46		h3	17.9	307	1.3
h4	18	6	65	1.78	20.5151	17.5	336	1.33		h4	17.4	321	1.27
h5	32	23	82	1.82	24.7555	14.2	282	1.57		h5	15.4	279	1.6
h6	35	25	112	1.97	28.8593	16.3	313	1.51		h6	17.6	354	1.6
h7	31	19	83	1.83	24.7843	17.4	350	1.92		h7	18.2	396	1.66
h8	27	13	104	1.89	29.1145	17.6	332	1.72		h8	21.1	376	2.16
h9	27	14	94	1.85	27.4653	14.5	317	1.98		h9	18.1	333	2.1
h10	21	11	87	1.94	23.1162	17.8	344	2.18		h10	18.2	385	2
h11	26	15	93	1.88	26.3128	14	287	1.63		h11	18.3	374	1.52
h12	20	8	98	1.9	27.1468	15.7	272	1.33		h12	16.3	281	1.31
h13	26	15	99	1.83	29.5619	16.1	303	1.37		h13	18.8	339	1.57
h14	18	7	93	1.88	26.3128	16	286	1.63		h14	17.7	350	1.42
h15	23	11	106	1.93	28.4571	16.1	319	1.88		h15	19.8	383	1.79
h16	24	15	94	1.96	24.469	18.1	358	1.66		h16	17.8	353	1.62
h17	22	12	74	1.8	22.8395	19.4	341	1.98		h17	18.8	336	1.81
h18	19	7	96	1.9	26.5928	16.5	339	1.53		h18	19.4	324	1.42
h19	36	25	89	1.88	25.1811	17.4	326	1.47		h19	15.7	319	1.57
						measurer1					measurer2
MMA fighters						VM					VM
participant id	age	training experience	body mass	body height	BMI	Muscle tension (T - [Hz])	elasticity (E - [arb - relative arbitrary unit])	stiffness (S - [N/m])		participant id	Muscle tension (T - [Hz])	elasticity (E - [arb - relative arbitrary unit])	stiffness (S - [N/m])
mma1	18	2	72	1.73	24.0569	14.6	259	1.36		mma1	14.4	254	1.37
mma2	36	20	81	1.77	25.8546	16.5	313	1.35		mma2	15.5	301	1.23
mma3	29	8	65	1.84	19.199	15.8	285	1.53		mma3	14.8	272	1.41
mma4	28	10	96	1.88	27.1616	15.1	261	2.12		mma4	15.5	262	2.02
mma5	31	10	89	1.82	26.8687	14.1	265	1.23		mma5	14.1	269	1.35
mma6	30	3	75	1.77	23.9395	14.1	247	1.32		mma6	14.3	252	1.27
mma7	38	7	101	1.88	28.5763	15	280	1.36		mma7	15	277	1.37
mma8	39	10	77	1.76	24.858	15	287	1.79		mma8	14.3	283	1.81
mma9	29	10	120	1.68	42.517	13.9	309	1.82		mma9	13.7	264	1.42
mma10	24	1	98	1.81	29.9136	15.9	292	1.35		mma10	14.4	271	1.02
mma11	32	4	89	1.8	27.4691	15.4	265	1.48		mma11	14.7	292	1.77
mma12	22	7	71	1.8	21.9136	14.2	260	1.79		mma12	14.8	276	1.65
mma13	30	4	76	1.75	24.8163	13.8	293	1.75		mma13	13.8	289	1.54
mma14	30	18	81	1.73	27.0641	17.5	318	2		mma14	16.4	323	2.25
mma15	32	15	91	1.78	28.7211	16.2	312	1.81		mma15	15.8	315	1.74
mma16	23	7	74	1.81	22.5878	16.5	311	2.21		mma16	16.5	309	1.87
						measurer1					measurer2
control group						VM					VM
participant id	age	training experience	body mass	body height	BMI	Muscle tension (T - [Hz])	elasticity (E - [arb - relative arbitrary unit])	stiffness (S - [N/m])		participant id	Muscle tension (T - [Hz])	elasticity (E - [arb - relative arbitrary unit])	stiffness (S - [N/m])
cg1	24	-	75	1.88	21.22	18.4	348	1.46		cg1	18.3	317	1.6
cg2	30	-	78	1.8	24.0741	18.8	357	1.7		cg2	18.6	346	2.19
cg3	27	-	85	1.83	25.3815	17.6	327	2.03		cg3	19.7	340	1.98
cg4	20	-	61	1.75	19.9184	16.3	296	1.53		cg4	16.8	311	1.49
cg5	35	-	64	1.75	20.898	19.6	367	1.3		cg5	19.4	350	1.5
cg6	36	-	74	1.73	24.7252	15.9	311	1.6		cg6	15.4	281	1.74
cg7	36	-	70	1.82	21.1327	18.4	348	1.54		cg7	16	311	1.69
cg8	39	-	87	1.86	25.1474	19	373	1.57		cg8	18.2	345	1.6
cg9	20	-	73	1.82	22.0384	16.7	272	1.48		cg9	16.3	276	1.63
cg10	36	-	86	1.8	26.5432	20.5	372	1.57		cg10	19.7	393	1.63
cg11	18	-	65	1.75	21.2245	15.2	263	1.15		cg11	15.1	260	1.17
cg12	18	-	73	1.77	23.3011	15.8	293	1.12		cg12	16.1	307	1.09
cg13	18	-	77	1.86	22.2569	13.2	227	1.34		cg13	12.7	222	1.27
cg14	18	-	64	1.78	20.1995	16.5	310	1.38		cg14	16.6	304	1.37
cg15	24	-	79	1.79	24.6559	13.6	267	1.6		cg15	13.1	255	1.57
cg16	28	-	90	1.88	25.464	14.6	291	1.76		cg16	14.7	288	1.83
cg17	24	-	97	1.87	27.7389	13.6	254	1.62		cg17	13	256	1.61
cg18	20	-	83	1.91	22.7516	17.8	298	1.78		cg18	14.6	265	1.44
cg19	39	-	82	1.75	26.7755	14.8	287	1.49		cg19	14.6	284	1.86
cg20	24	-	96	1.9	26.5928	16.4	303	1.83		cg20	15.9	283	1.66
